# Supplementary material for: Comparative quantitative LC–MS/MS analysis of 13 amylase/trypsin inhibitors in ancient and modern Triticum species
Source: Sci Rep. 2020 Sep 3;10:14570. doi: 10.1038/s41598-020-71413-z (PMC7471314; doi:10.1038/s41598-020-71413-z)
Supplement: Supplementary file 2 — Supplementary Table 2. [file 41598_2020_71413_MOESM2_ESM.xlsx]

## Sheet: Ancient wheats
Supplementary Table S2.
Content of crude protein, content of the 13 amylase/trypsin inhibitors based on the content of the marker peptides, respectively, and total content of the sum of ATI.
Abbreviation	Cultivar	Location	Protein [%]	ATI 0.28 [µg/g]	ATI 0.28 [µg/g]	ATI 0.19 [µg/g]	ATI 0.19 [µg/g]	ATI 0.53 [µg/g]	ATI CM1 [µg/g]	ATI CM2 [µg/g]	ATI CM2 [µg/g]	ATI CM3 [µg/g]	ATI CM3 [µg/g]	ATI CM16 [µg/g]	ATI CM16 [µg/g]	ATI CM17 [µg/g]	ATI WASI [µg/g]	ATI WASI [µg/g]	ATI CMX1/2/3 [µg/g]	ATI WCI [µg/g]	ATI WCI [µg/g]	ATI WTI [µg/g]	ATI WTI [µg/g]	Total ATI [mg/g]
Cultivar				P1	P2	P3	P4	P5	P6	P7	P8	P9	P10	P11	P12	P13	P14	P15	P16	P17	P18	P19	P20
Common Wheat
JBA	JB Asano	Seligenstadt	11.5	237.683	351.741	1532.19	975.008	224.477	174.79	482.773	309.037	688.492	923.864	362.581	455.763	457.98	119.007	122.245	89.365	83.606	106.339	24.9653	22.6102	3.86105
JBA	JB Asano	Eckartsweiher	9.9	260.79	387.934	1488.09	1023.23	239.201	195.909	533.721	343.42	749.968	1129.4	380.753	507.925	465.64	121.249	119.83	110.857	118.463	152.049	20.4853	20.9629	4.15711
JBA	JB Asano	Hohenheim	9.2	251.582	376.506	1261.63	927.35	159.732	172.391	464.28	311.93	644.558	990.856	347.371	452.011	465.984	112.749	104.436	85.3476	86.7509	111.63	23.5909	24.7794	3.71426
LEA	Lear	Seligenstadt	9.3	222.552	337.151	1280.05	836.837	193.914	194.83	570.558	363.415	836.3	1177.52	393.511	494.75	493.654	85.6226	97.2179	130.334	115.873	148.335	23.3812	22.8801	4.00482
LEA	Lear	Eckartsweiher	9	255.798	374.364	1252.43	849.509	179.646	204.11	597.853	355.605	786.943	1229.26	364.516	481.21	501.392	89.885	93.9469	143.581	119.733	150.169	18.9255	18.4022	3.98821
LEA	Lear	Hohenheim	8.3	250.742	378.513	1288.43	934.569	167.604	209.755	674.754	391.862	910.73	1403.48	411.315	525.296	541.548	95.8748	90.4188	145.028	138.921	167.522	21.3266	22.8099	4.34705
GEN	Genius	Seligenstadt	12.1	248.145	379.972	1279.73	827.516	198.17	177.566	491.161	313.223	699.532	979.738	392.098	487.065	501.296	104.028	106.143	60.9845	68.7861	92.6328	281.759	329.119	4.00493
GEN	Genius	Eckartsweiher	11	273.241	410.935	1148.64	826.133	227.259	180.758	486.369	302.464	664.955	980.37	354.264	464.126	453.503	124.737	127.783	66.2173	78.7842	102.715	234.53	289.002	3.92454
GEN	Genius	Hohenheim	10.6	254.135	383.664	1162.2	851.436	175.516	170.785	488.833	312.844	680.384	1043.13	386.232	491.647	506.436	102.886	94.4759	58.0397	69.806	88.048	260.048	306.375	3.95808
TOB	Tobak	Seligenstadt	10.1	227.044	346.483	1144.09	713.326	196.151	196.579	523.22	302.051	738.561	1015.73	376.251	481.131	498.34	103.782	121.394	102.509	79.1905	104.45	17.6433	17.3371	3.67087
TOB	Tobak	Eckartsweiher	10.3	242.505	356.678	1231.64	827.331	205.167	225.526	584.536	344.245	785.175	1158.6	394.829	536.942	530.423	107.964	124.253	116.39	103.655	127.463	14.6338	12.9735	4.01202
TOB	Tobak	Hohenheim	9.1	262.069	383.969	1251.19	901.981	190.547	189.008	556.783	348.375	781.428	1179.59	408.488	527.416	549.434	99.3537	102.279	110.904	93.0022	122.98	15.4648	16.5027	4.07195
MUL	Mulan	Seligenstadt	10.9	237.009	343.444	1290.82	928.857	192.508	204.47	556.591	366.237	665.584	1029.72	366.963	490.904	479.211	115.744	112.693	131.078	79.2306	99.5945	178.836	206.62	4.05216
MUL	Mulan	Eckartsweiher	10	239.038	357.399	1294.63	856.585	192.476	208.208	635.474	359.629	706.176	1018.52	370.119	477.187	435.609	118.72	127.186	141.066	105.478	135.807	176.444	201.115	4.02791
MUL	Mulan	Hohenheim	9.6	236.091	348.378	1297.62	906.242	168.411	205.118	610.273	407.708	746.262	1122.21	416.701	521.691	534.478	101.399	93.1235	139.442	95.2711	117.46	163.111	204.019	4.23252
TOM	Tommi	Seligenstadt	10.9	256.681	372.368	1253.53	880.7	168.683	206.143	509.729	373.033	703.25	1096.37	400.542	527.191	573.007	115.811	106.153	122.792	75.9993	91.733	247.274	317.788	4.2396
TOM	Tommi	Eckartsweiher	10.7	272.26	388.861	1196.07	786.059	188.961	197.383	554.709	343.174	695.986	1020.58	372.381	482.663	503.253	110.755	121.141	133.985	89.6552	123.767	219.672	275.773	4.03013
TOM	Tommi	Hohenheim	9.8	271.776	398.387	1185.49	813.615	149.284	184.14	518.12	341.822	658.583	1024.52	385.375	485.198	543.66	111.727	109.524	123.721	72.5277	91.7043	237.816	299.595	4.02066
TAB	Tabasco	Seligenstadt	10	205.9	307.158	1502.81	1109.57	218.786	206.494	578.496	374.52	730.906	1154.9	395.551	509.164	566.032	124.528	111.987	106.534	89.3442	112.045	19.7203	20.3396	4.24914
TAB	Tabasco	Eckartsweiher	9.5	247.541	359.946	1196.29	819.502	170.549	207.218	647.167	358.3	756.119	1102.61	396.234	528.331	498.166	116.197	127.936	99.937	105.59	137.658	282.445	342.853	4.1702
TAB	Tabasco	Hohenheim	9.2	220.294	321.331	1091.62	812.909	155.217	171.065	507.254	339.871	676.08	1046.3	362.222	464.874	432.684	94.5246	96.3909	91.4566	96.7693	126.226	223.318	276.119	3.77745
EVE	Event	Seligenstadt	13.3	255.053	378.158	1314.65	997.184	203.037	211.596	564.627	381.285	758.134	1154.21	415.861	562.821	498.447	117.851	110.803	97.869	102.011	127.096	271.751	339.346	4.43319
EVE	Event	Eckartsweiher	11.8	240.698	349.037	1461.02	1027.01	236.133	204.554	574.752	374.9	736.128	1124.84	358.11	493.462	511.417	123.811	123.471	110.868	109.631	141.085	21.7657	22.2769	4.16336
EVE	Event	Hohenheim	11.6	217.671	321.149	1518.67	1125.5	206.309	218.571	651.791	399.942	805.231	1241.13	422.193	536.134	620.416	113.501	97.1855	116.993	100.349	131.905	19.3751	18.4996	4.46953
CV [%]				4.06239	4.02204	4.13376	4.2114	4.78528	3.63369	6.04405	4.19142	4.0039	4.70099	3.72708	4.50063	4.08374	3.87289	5.19345	3.71018	4.94213	4.01511	6.71756	5.55569	4.13155
Spelt
BAK	Badenkrone	Seligenstadt	10.8	245.678	366.502	1316.47	1011.16	232.364	212.737	675.839	477.545	1054.9	1478.99	471.263	591.986	595.101	78.2189	93.1753	108.677	107.011	140.44	61.2139	57.9745	4.7767
BAK	Badenkrone	Eckartsweiher	10.6	262.967	388.754	1220.68	1015.6	231.131	222.186	715.108	433.393	939.089	1395.42	428.505	567.905	561.245	79.2736	97.4716	114.129	118.522	150.739	49.1667	49.3407	4.58099
BAK	Badenkrone	Hohenheim	10.1	274.239	399.467	1358.19	1201.04	227.166	216.268	808.814	505.362	1154.81	1731.57	498.823	628.643	641.671	75.0589	80.977	122.458	119.837	152.032	57.0146	62.3503	5.21897
FRA	Franckenkorn	Seligenstadt	12.8	351.319	524.714	1824.62	1358.42	236.539	292.89	1022.43	680.048	1224.01	1719.19	694.737	867.38	811.69	70.2528	92.1079	125.237	127.409	160.96	8.822	10.3072	6.15477
FRA	Franckenkorn	Eckartsweiher	11.9	395.09	578.393	1860.69	1535.44	271.568	330.335	1014.37	692.445	1264.64	1930.45	717.372	944.72	808.56	85.4011	99.263	154.015	167.682	219.852	10.8115	11.4742	6.61667
FRA	Franckenkorn	Hohenheim	10.8	380.384	577.687	1622.73	1432.96	214.618	299.718	1010	715.637	1229.9	1920.84	696.445	877.292	861.416	62.4033	79.3138	132.464	142.15	176.332	11.9963	12.4287	6.3774
OBR	Oberkulmer Rotkorn	Seligenstadt	16.1	201.133	306.559	1650.85	1284.13	260.234	268.792	982.532	609.816	1039.09	1493.05	632.356	784.777	782.172	80.6123	88.0547	124.182	74.3112	102.333	13.5868	12.1014	5.47584
OBR	Oberkulmer Rotkorn	Eckartsweiher	15.1	232.747	345.256	1709.94	1458.13	301.761	319.381	940.333	654.784	1058.87	1593.83	662.778	869.896	799.839	95.9064	111.935	163.023	97.635	126.092	11.7892	10.2736	5.96915
OBR	Oberkulmer Rotkorn	Hohenheim	12.8	215.42	327.149	1444.18	1300.85	254.825	287.334	906.614	643.939	1079.48	1666.25	659.022	817.092	781.242	77.348	83.7805	138.228	86.0232	113.255	10.6406	11.6878	5.64608
BAS	Badenstern	Seligenstadt	12.6	205.327	313.209	1284.66	978.735	214.242	227.071	824.987	510.149	976.649	1410	485.909	610.588	577.173	70.463	77.972	133.012	89.7633	116.95	26.2844	26.0996	4.60266
BAS	Badenstern	Eckartsweiher	11.7	227.377	334.176	1256.3	1056.92	207.311	251.2	837.412	510.503	963.36	1479.28	479.995	637.493	590.467	75.5415	90.94	146.296	108.743	139.17	29.4994	27.9428	4.75401
BAS	Badenstern	Hohenheim	10.8	212.724	320.418	1162.76	1040.02	177.446	224.703	763.668	531.736	992.288	1509.7	497.386	635.157	591.745	63.8181	73.6329	135.629	106.47	132.721	25.9886	30.3078	4.70765
BAG	Badengold	Seligenstadt	11	231.563	346.062	1469.37	1135.41	282.522	197.147	737.525	446.107	986.633	1414.25	520.154	653.402	626.497	81.5515	100.996	161.978	89.8796	120.588	41.0311	38.49	4.91498
BAG	Badengold	Eckartsweiher	10.5	264.567	394.526	1307.47	1091.46	204.792	235.654	699.159	452.58	940.466	1398.23	437.268	616.406	584.555	106.51	115.481	166.991	115.638	148.555	12.8074	12.3483	4.74325
BAG	Badengold	Hohenheim	9.6	248.099	361.362	1343.41	1222.9	249.614	205.633	682.679	486.113	1054.93	1623.45	532.039	675.601	643.314	92.027	94.2192	176.929	111.23	138.69	47.5319	51.8953	5.18362
FIL	Filderstolz	Seligenstadt	13	237.838	363.955	1292.56	1012.26	219.275	222.257	711.432	479.827	969.981	1409.77	465.107	592.528	576.991	92.5586	110.376	168.119	107.206	136.125	11.126	11.3782	4.68866
FIL	Filderstolz	Eckartsweiher	12.1	236.226	347.404	1298.2	1067.77	244.278	203.275	665.998	410.961	860.445	1320.26	447.231	603.126	549.064	93.3236	106.63	162.382	108.704	140.073	36.2447	34.891	4.53108
FIL	Filderstolz	Hohenheim	10.6	249.359	366.905	1124.47	997.054	187.24	211.157	724.999	455.851	918.021	1424.25	440.299	567.029	579.409	79.1243	88.6124	163.361	126.914	151.851	11.478	13.9804	4.53681
ZOL	Zollernspelz	Seligenstadt	13	213.851	315.359	1358.31	1207.68	236.439	281.788	843.409	588.962	1043.15	1513.91	619.679	757.77	713.649	60.4387	<LOD	119.932	56.5062	99.4368	19.5067	20.6727	5.26309
ZOL	Zollernspelz	Eckartsweiher	12.4	242.955	359.4	1272.76	1150.38	254.62	327.374	804.359	582.858	1009.23	1337.73	609.902	765.502	679.31	76.1866	67.2486	141.598	90.7519	116.027	19.3823	16.5009	5.30099
ZOL	Zollernspelz	Hohenheim	11.4	224.961	322.395	1174.11	1153.75	231.909	285.327	807.342	539.155	1007.47	1625.07	600.744	744.391	697.681	65.7294	<LOD	127.074	78.3814	98.9165	21.5621	20.3529	5.13117
SCH	Schwabenkorn	Seligenstadt	14.4	210.261	312.55	1540.19	1274.28	255.192	252.514	835.187	569.801	1027.67	1489.83	574.288	696.779	637.336	75.9751	84.5009	119.821	67.23	113.394	17.8398	16.3053	5.18449
SCH	Schwabenkorn	Eckartsweiher	14.3	219.46	328.599	1425.11	1254.04	242.161	284.677	873.447	547.47	1057.15	1407.72	570.044	707.359	655.546	98.7976	95.8567	132.835	109.586	131.668	17.3236	14.2844	5.29822
SCH	Schwabenkorn	Hohenheim	12.3	215.15	309.193	1365.83	1235.21	214.011	275.584	910.51	582.719	1070.7	1599	576.403	714.651	674.307	76.8268	75.5092	134.98	108.328	136.59	19.5528	20.1507	5.27781
CV [%]				2.55246	2.60214	1.86936	2.27182	3.33732	2.52965	3.59585	2.18559	2.16515	1.85072	2.39001	2.15718	2.4821	4.29666	4.94572	2.11357	3.00411	2.78485	5.12761	4.60599	2.41979
Durum wheat
AUR	Auradur	Seligenstadt	13.74	<LOD	<LOD	548.058	55.9631	439.82	20.2875	1099.65	984.775	1361.43	1942.91	1080.19	1313.5	<LOD	68.9063	76.5758	140.222	<LOD	<LOD	57.8337	41.8634	4.23493
AUR	Auradur	Eckartsweiher	11.86	<LOD	<LOD	559.319	51.005	476.584	<LOD	1258.13	990.102	1235.22	1811.77	1027.67	1322.35	<LOD	66.4883	70.7984	154.013	<LOD	<LOD	54.6344	47.5611	4.08403
AUR	Auradur	Hohenheim	12.06	<LOD	<LOD	681.677	58.0862	396.928	<LOD	1309.2	1057.46	1265.32	2122.44	1171.89	1460.49	<LOD	62.8709	72.6617	155.155	<LOD	<LOD	58.8388	49.6969	4.25486
LOG	Logidur	Seligenstadt	13.99	<LOD	<LOD	428.512	22.0175	465.534	20.5362	772.97	635.326	887.771	1252.47	742.31	913.144	<LOD	81.2963	89.4954	91.8609	<LOD	<LOD	77.4468	47.8664	3.04961
LOG	Logidur	Eckartsweiher	10.35	<LOD	<LOD	444.191	89.2854	415.173	<LOD	1015.7	870.12	1102.81	1522.61	880.445	1050.84	<LOD	81.9961	99.0406	128.14	<LOD	<LOD	125.702	136.873	3.72198
LOG	Logidur	Hohenheim	11.3	<LOD	<LOD	482.121	60.1061	351.144	<LOD	1047.8	887.164	1166.18	1584.24	958.881	1078.35	<LOD	74.0554	73.6521	123.699	<LOD	<LOD	96.3571	100.314	3.7459
WIN	Wintergold	Seligenstadt	13.58	177.614	261.855	508.103	44.8237	433.889	18.7365	894.701	735.801	1108.02	1582.83	779.919	970.306	<LOD	63.2479	71.4103	116.244	<LOD	<LOD	45.0063	31.6969	3.6128
WIN	Wintergold	Eckartsweiher	10.74	219.756	315.675	430.55	68.787	414.645	<LOD	1058.18	891.358	1313.73	1783.69	812.466	1004.88	<LOD	76.7374	72.3191	160.249	<LOD	<LOD	73.1486	70.3608	4.13485
WIN	Wintergold	Hohenheim	13.1	192.587	286.242	560.421	80.1885	365.103	<LOD	1042.62	902.564	1309.28	1785.01	965.792	1107.87	<LOD	72.4341	71.3894	153.784	<LOD	<LOD	62.4911	62.8227	4.20593
LUN	Lunadur	Seligenstadt	14.57	146.915	220.385	380.411	41.4986	404.882	19.3434	751.593	583.281	887.933	1284.09	693.643	843.622	<LOD	84.0249	83.5659	85.1754	<LOD	<LOD	21.7721	13.7368	3.04719
LUN	Lunadur	Eckartsweiher	11.9	180.538	251.962	416.917	91.8242	394.355	<LOD	852.739	713.917	1072.51	1463.01	773.092	920.149	<LOD	94.5335	95.0304	101.977	<LOD	<LOD	28.0442	28.9124	3.53027
LUN	Lunadur	Hohenheim	12.4	173.339	249.491	431.52	80.719	364.645	<LOD	791.829	656.943	1003.6	1376.59	751.986	918.715	<LOD	70.6529	72.9128	93.8748	<LOD	<LOD	25.1973	27.1751	3.30516
ELS	Elsadur	Seligenstadt	15.05	6.25	<LOD	520.909	48.6942	483.606	22.4622	1005.13	808.718	1266.83	1800.68	879.479	1080.19	<LOD	98.3062	110.676	115.132	<LOD	<LOD	87.5679	55.6797	3.8363
ELS	Elsadur	Eckartsweiher	11.91	<LOD	<LOD	527.085	67.3762	460.388	<LOD	1297.53	968.85	1313.61	1803.35	968.912	1270.51	<LOD	94.5614	94.9444	143.056	<LOD	<LOD	91.9739	81.208	4.13703
ELS	Elsadur	Hohenheim	12.05	<LOD	<LOD	629.09	36.9278	378.28	<LOD	1212.25	969.842	1232.26	2104.52	1012.36	1319.34	<LOD	83.6782	90.4658	141.734	<LOD	<LOD	124.533	90.8286	4.00792
KAR	Karur	Seligenstadt	14.01	<LOD	<LOD	408.31	55.3791	385.956	21.3833	687.463	548.768	892.959	1260.88	646.787	814.482	<LOD	76.3564	102.05	71.227	<LOD	<LOD	61.9342	35.1756	2.78626
KAR	Karur	Eckartsweiher	10.76	<LOD	<LOD	389.096	38.3804	417.696	<LOD	905.234	636.138	1067.88	1420.52	726.135	930.706	<LOD	89.0313	78.6443	100.175	<LOD	<LOD	82.3773	65.9432	3.18613
KAR	Karur	Hohenheim	11.26	<LOD	<LOD	404.048	47.7513	344.173	<LOD	669.077	566.632	932.414	1497.94	706.494	915.847	<LOD	68.226	74.0053	84.6224	<LOD	<LOD	65.6082	51.1037	2.84423
LUP	Lupidur	Seligenstadt	15.51	<LOD	<LOD	508.479	45.2826	433.342	19.4867	833.371	698.709	1082.11	1491.21	760.172	905.947	<LOD	82.0168	88.395	84.889	<LOD	<LOD	37.6378	24.561	3.26916
LUP	Lupidur	Eckartsweiher	12.67	<LOD	<LOD	537.131	131.009	474.612	<LOD	989.422	927.555	1304.67	1735.78	901.983	1095.46	<LOD	86.3115	82.2269	119.671	<LOD	<LOD	32.7359	42.4473	4.00685
LUP	Lupidur	Hohenheim	10.98	<LOD	<LOD	536.054	<LOD	356.432	<LOD	1041.42	784.134	1288.19	1922.17	842.049	750.169	<LOD	57.511	73.7497	101.659	<LOD	<LOD	47.3376	37.7362	3.51315
DU1	W-05005/02	Seligenstadt	12.99	6.25	<LOD	548.759	75.5764	489.524	24.2872	1261.92	1048.37	1545.03	2202.2	1206.82	1412.5	<LOD	80.0067	91.0576	158.632	<LOD	<LOD	68.7488	61.6094	4.72251
DU1	W-05005/02	Eckartsweiher	12.14	<LOD	<LOD	559.336	76.294	475.691	<LOD	1274.02	1028.9	1338.9	1904.22	1101.05	1491.59	<LOD	81.2458	85.3678	165.3	<LOD	<LOD	54.9639	48.3328	4.35066
DU1	W-05005/02	Hohenheim	10.85	<LOD	<LOD	474.999	38.4198	454.288	<LOD	1090.72	915.064	1187.66	2010.87	1039.86	1344.62	<LOD	60.2537	67.8679	153.553	<LOD	<LOD	56.8196	52.4155	3.93423
CV [%]				3.27492	3.8227	2.15076	2.09185	2.92609	5.94175	4.80957	3.27113	2.50162	2.7052	3.23515	2.52494	-	6.69963	7.83524	3.3536	-	-	4.73182	3.9875	3.04196
Emmer
OSI	Osiris	Seligenstadt	12.4	208.888	287.217	526.925	152.454	405.285	<LOD	1163.16	924.307	1387.48	2055.22	722.729	1314.6	<LOD	92.9685	81.2221	53.624	<LOD	<LOD	204.091	228.699	4.2382
OSI	Osiris	Eckartsweiher	10.6	192.844	271.053	571.739	153.777	321.705	<LOD	1035.44	803.214	1121.52	1660.26	609.327	1066.53	<LOD	76.5854	68.9264	56.3755	<LOD	<LOD	197.583	232.238	3.61919
OSI	Osiris	Hohenheim	9.9	193.638	274.108	494.655	75.9815	357.795	<LOD	1039.34	831.823	1231.04	1769.36	684.454	1117.07	<LOD	53.7774	71.2962	56.6402	<LOD	<LOD	220.478	248.316	3.79414
RAM	Ramses	Seligenstadt	11.6	225.458	334.044	530.5	92.0781	422.593	<LOD	1386.23	1037.42	1338.19	2225.25	1060.42	1421.53	<LOD	72.5079	93.634	63.3831	<LOD	<LOD	131.548	93.2882	4.56023
RAM	Ramses	Eckartsweiher	10.1	210.837	295.481	510.947	78.4981	332.694	<LOD	1226.67	887.088	1204.45	1875.65	902.961	1241.11	<LOD	49.6498	78.2991	67.454	<LOD	<LOD	128.808	98.5809	3.95513
RAM	Ramses	Hohenheim	9.7	230.539	332.718	509.007	109.004	339.799	<LOD	1213.45	913.8	1495.45	2084.13	782.337	1381.1	<LOD	83.1349	83.6367	70.938	<LOD	<LOD	140.433	158.833	4.27566
TEU	Teutonia	Seligenstadt	11.6	171.985	241.876	475.773	8.07326	418.752	<LOD	1390.57	986.41	1263.86	1978.2	850.406	1217.11	<LOD	47.2586	<LOD	49.514	<LOD	<LOD	191.949	142.377	4.06615
TEU	Teutonia	Eckartsweiher	9.6	155.724	216.802	418.674	72.8099	323.333	<LOD	1241.47	850.099	1059.72	1569.53	740.053	1017.22	<LOD	51.5159	77.3639	42.8752	<LOD	<LOD	127.788	112.274	3.49305
TEU	Teutonia	Hohenheim	8.9	159.952	228.281	443.474	58.0428	304.315	<LOD	1141.67	807.811	1035.06	1510.46	719.109	1014.63	<LOD	32.1121	64.8511	43.6803	<LOD	<LOD	157.997	148.787	3.39445
HEU	Heuholzer Kolben	Seligenstadt	11.3	236.911	342.633	635.802	121.015	379.848	<LOD	1262.66	1059.06	1461.17	2151.3	829.333	1425.81	<LOD	115.583	102.644	90.7682	<LOD	<LOD	260.136	312.629	4.66759
HEU	Heuholzer Kolben	Eckartsweiher	9.4	231.959	326.613	613.615	95.7324	314.307	<LOD	1090.35	930.405	1255.83	1917.92	760.008	1325.57	<LOD	112.693	96.1553	85.9465	<LOD	<LOD	230.664	276.722	4.12025
HEU	Heuholzer Kolben	Hohenheim	8.9	246.002	334.458	562.619	100.058	323.984	<LOD	1165.39	916.288	1377.51	1984.32	721.71	1288.1	<LOD	107.615	94.8738	100.783	<LOD	<LOD	252.709	264.427	4.24317
EM1	CC1E-04058/01	Seligenstadt	11.7	195.129	284.439	466.679	18.8973	464.633	17.489	1012.69	908.922	1353.83	1918.18	914.248	1116.16	<LOD	88.4264	117.838	55.5478	<LOD	<LOD	123.208	97.7455	4.23489
EM1	CC1E-04058/01	Eckartsweiher	9.3	180.152	261.482	463.001	75.4782	366.146	<LOD	1017.98	858.111	1185.53	1579.04	772.91	966.257	<LOD	90.6451	93.9438	58.2176	<LOD	<LOD	116.749	105.587	3.79332
EM1	CC1E-04058/01	Hohenheim	9.6	200.324	278.865	442.277	67.5943	384.299	<LOD	985.467	902.888	1314.84	1730.29	878.697	1036.69	<LOD	80.8626	89.704	60.3768	<LOD	<LOD	106.821	108.306	4.08329
EM2	CC1E-04059/01	Seligenstadt	9.8	179.674	264.727	525.041	83.1516	429.208	20.9829	958.017	842.425	1222.33	1676.79	829.258	1006.28	<LOD	53.2454	67.0829	136.361	<LOD	<LOD	169.422	130.907	4.05636
EM2	CC1E-04059/01	Eckartsweiher	10	174.517	257.632	420.298	98.1696	383.983	<LOD	819.118	738.56	1037.5	1365.5	691.767	837.792	<LOD	59.1356	69.1602	124.785	<LOD	<LOD	139.125	138.743	3.5387
EM2	CC1E-04059/01	Hohenheim	8.8	180.752	256.853	398.407	80.7937	387.825	<LOD	861.32	753.866	1142.11	1522.39	732.308	936.861	<LOD	56.0691	65.4581	137.538	<LOD	<LOD	154.588	174.941	3.71
EM3	E-07087/02	Seligenstadt	12.5	258.843	368.375	749.658	128.214	437.976	<LOD	1685.8	1255.78	1713.82	2660.34	968.497	1688.9	<LOD	71.4887	69.8117	63.5339	<LOD	<LOD	171.826	205.347	5.18756
EM3	E-07087/02	Eckartsweiher	10.1	225.036	310.125	549.495	59.7504	397.579	<LOD	1384.28	1157.86	1435.66	1907.04	1002.95	1227.23	<LOD	56.061	60.6694	72.2567	<LOD	<LOD	195.189	191.858	4.69548
EM3	E-07087/02	Hohenheim	10.2	239.919	334.413	592.652	<LOD	411.603	<LOD	1461.82	1133.41	1516.01	2393.03	981.304	513.574	<LOD	41.5173	<LOD	68.3483	<LOD	<LOD	197.01	166.893	4.69919
EM4	9.105/06/01	Seligenstadt	12.4	228.271	317.436	559.93	121.494	410.043	<LOD	1286.92	958.889	1587.34	2430.97	840.467	1563.38	<LOD	93.0507	91.6172	63.5879	<LOD	<LOD	163.659	169.971	4.56401
EM4	9.105/06/01	Eckartsweiher	10.9	230.83	305.202	529.816	99.8925	326.197	<LOD	1106.96	867.158	1351.87	2058.33	701.529	1336.14	<LOD	83.3487	74.6594	64.9436	<LOD	<LOD	152.623	173.977	3.96081
EM4	9.105/06/01	Hohenheim	10.7	225.006	318.183	462.416	<LOD	405.054	<LOD	1414.51	990.806	1542.44	2370.49	902.332	394.972	<LOD	55.4012	76.3068	74.0126	<LOD	<LOD	155.639	129.819	4.45945
CV [%]				2.85299	3.11561	2.85373	3.03579	3.51373	10.2533	5.25633	4.36031	2.90703	3.44457	3.55017	3.86308	-	7.44904	8.7382	3.06798	-	-	5.99898	5.02389	3.62843
Einkorn
TIF	Tifi	Seligenstadt	11.6	<LOD	<LOD	<LOD	<LOD	<LOD	<LOD	<LOD	<LOD	<LOD	<LOD	<LOD	<LOD	<LOD	61.2416	<LOD	89.9848	<LOD	<LOD	<LOD	<LOD	0.205566
TIF	Tifi	Eckartsweiher	9.8	<LOD	<LOD	<LOD	<LOD	<LOD	<LOD	<LOD	<LOD	<LOD	<LOD	<LOD	<LOD	<LOD	39.0567	<LOD	77.4516	<LOD	<LOD	<LOD	<LOD	0.170848
TIF	Tifi	Hohenheim	9.5	<LOD	<LOD	<LOD	<LOD	<LOD	<LOD	<LOD	<LOD	7.76591	10.8567	<LOD	<LOD	<LOD	43.9969	<LOD	82.6082	<LOD	<LOD	6.07716	<LOD	0.191428
TER	Terzino	Seligenstadt	13.1	<LOD	<LOD	<LOD	<LOD	<LOD	<LOD	<LOD	<LOD	7.25051	7.20454	<LOD	<LOD	<LOD	65.4838	<LOD	68.8756	<LOD	<LOD	<LOD	<LOD	0.19551
TER	Terzino	Eckartsweiher	10.5	<LOD	<LOD	<LOD	<LOD	<LOD	<LOD	<LOD	<LOD	<LOD	<LOD	<LOD	<LOD	<LOD	52.3745	<LOD	70.1291	<LOD	<LOD	<LOD	<LOD	0.176844
TER	Terzino	Hohenheim	10.9	<LOD	<LOD	<LOD	<LOD	<LOD	<LOD	<LOD	<LOD	<LOD	<LOD	<LOD	<LOD	<LOD	59.4009	<LOD	67.8986	<LOD	<LOD	<LOD	<LOD	0.18164
MON	Monlis	Seligenstadt	13.1	<LOD	<LOD	<LOD	<LOD	<LOD	<LOD	<LOD	<LOD	<LOD	9.1742	<LOD	<LOD	<LOD	52.9906	<LOD	48.313	<LOD	<LOD	<LOD	<LOD	0.155644
MON	Monlis	Eckartsweiher	10.9	<LOD	<LOD	<LOD	<LOD	<LOD	<LOD	<LOD	<LOD	<LOD	<LOD	<LOD	<LOD	<LOD	38.8378	<LOD	59.3911	<LOD	<LOD	<LOD	<LOD	0.152569
MON	Monlis	Hohenheim	10.3	<LOD	<LOD	<LOD	<LOD	<LOD	<LOD	<LOD	<LOD	<LOD	<LOD	<LOD	<LOD	<LOD	37.0177	<LOD	60.4135	<LOD	<LOD	<LOD	<LOD	0.151771
EK1	M-04018/01	Seligenstadt	12.6	<LOD	<LOD	12.0055	<LOD	<LOD	<LOD	<LOD	<LOD	9.28322	11.0189	<LOD	<LOD	<LOD	55.0362	<LOD	73.8292	<LOD	<LOD	<LOD	<LOD	0.192049
EK1	M-04018/01	Eckartsweiher	9.7	<LOD	<LOD	<LOD	<LOD	<LOD	<LOD	<LOD	<LOD	<LOD	<LOD	<LOD	<LOD	<LOD	53.8933	<LOD	63.1438	<LOD	<LOD	<LOD	<LOD	0.171377
EK1	M-04018/01	Hohenheim	10	<LOD	<LOD	9.34922	<LOD	<LOD	<LOD	<LOD	<LOD	11.5051	15.7518	<LOD	<LOD	<LOD	58.8062	<LOD	70.7369	<LOD	<LOD	7.01906	<LOD	0.199047
EK2	8.108/04	Seligenstadt	12.3	<LOD	<LOD	<LOD	<LOD	<LOD	<LOD	<LOD	<LOD	6.35207	<LOD	<LOD	<LOD	<LOD	68.9412	<LOD	87.7316	<LOD	<LOD	<LOD	<LOD	0.216925
EK2	8.108/04	Eckartsweiher	9.8	<LOD	<LOD	<LOD	<LOD	<LOD	<LOD	<LOD	<LOD	<LOD	<LOD	<LOD	<LOD	<LOD	54.9474	<LOD	82.6256	<LOD	<LOD	7.02335	<LOD	0.196016
EK2	8.108/04	Hohenheim	9.8	<LOD	<LOD	<LOD	<LOD	<LOD	<LOD	<LOD	<LOD	<LOD	<LOD	<LOD	<LOD	<LOD	51.461	<LOD	72.3291	<LOD	<LOD	<LOD	<LOD	0.17813
EK3	M-04033/03	Seligenstadt	13.2	<LOD	<LOD	<LOD	<LOD	<LOD	<LOD	<LOD	<LOD	<LOD	<LOD	<LOD	<LOD	<LOD	51.5849	<LOD	71.4317	<LOD	<LOD	7.16846	<LOD	0.181605
EK3	M-04033/03	Eckartsweiher	10.5	<LOD	<LOD	<LOD	<LOD	<LOD	<LOD	<LOD	<LOD	<LOD	<LOD	<LOD	<LOD	<LOD	45.9905	<LOD	65.6591	<LOD	<LOD	8.07264	<LOD	0.171142
EK3	M-04033/03	Hohenheim	10.6	<LOD	<LOD	<LOD	<LOD	<LOD	<LOD	<LOD	<LOD	<LOD	<LOD	<LOD	<LOD	<LOD	43.3254	<LOD	63.8292	<LOD	<LOD	7.96814	<LOD	0.166543
MVM	MV Menket	Seligenstadt	13.9	<LOD	<LOD	10.1312	<LOD	<LOD	<LOD	<LOD	<LOD	10.7775	14.5327	<LOD	<LOD	<LOD	53.6834	<LOD	42.4933	<LOD	<LOD	13.2301	<LOD	0.171164
MVM	MV Menket	Eckartsweiher	11.8	<LOD	<LOD	<LOD	<LOD	<LOD	<LOD	<LOD	<LOD	<LOD	<LOD	<LOD	<LOD	<LOD	41.9157	<LOD	55.3143	<LOD	<LOD	11.2543	<LOD	0.159904
MVM	MV Menket	Hohenheim	12	<LOD	<LOD	<LOD	<LOD	<LOD	<LOD	<LOD	<LOD	<LOD	11.0275	<LOD	<LOD	<LOD	49.2721	<LOD	42.9935	<LOD	<LOD	13.5756	<LOD	0.157261
EK4	M-07006/01	Seligenstadt	11.6	<LOD	<LOD	<LOD	<LOD	<LOD	<LOD	<LOD	<LOD	<LOD	<LOD	<LOD	<LOD	<LOD	67.8343	<LOD	65.1304	<LOD	<LOD	6.1386	<LOD	0.190523
EK4	M-07006/01	Eckartsweiher	9.4	<LOD	<LOD	<LOD	<LOD	<LOD	<LOD	<LOD	<LOD	<LOD	<LOD	<LOD	<LOD	<LOD	62.999	<LOD	55.3256	<LOD	<LOD	7.57555	<LOD	0.17732
EK4	M-07006/01	Hohenheim	10.1	<LOD	<LOD	<LOD	<LOD	<LOD	<LOD	<LOD	<LOD	<LOD	<LOD	<LOD	<LOD	<LOD	59.2212	<LOD	55.7966	<LOD	<LOD	7.58541	<LOD	0.174023
CV [%]				-	-	5.12542	-	-	-	-	-	18.7688	12.7786	-	-	-	8.4754	-	17.5215	-	-	10.0781	-	9.37209
